# Supplementary material for: Development of Pure Certified Reference Material of Cannabidiol
Source: Molecules. 2024 Feb 20;29(5):921. doi: 10.3390/molecules29050921 (PMC10935364; doi:10.3390/molecules29050921)
Supplement: Supplementary file 1 [file molecules-29-00921-s001.zip]

Archive with 1 entries (1 files):
- molecules-2726966-supplementary.pdf
